# Supplementary material for: Comparison of the pharmacokinetics between L-BPA and L-FBPA using the same administration dose and protocol: a validation study for the theranostic approach using [18F]-L-FBPA positron emission tomography in boron neutron capture therapy
Source: BMC Cancer. 2016 Nov 8;16:859. doi: 10.1186/s12885-016-2913-x (PMC5100278; doi:10.1186/s12885-016-2913-x)
Supplement: Additional file 2: — Experimental datasets. (XLSX 62 kb) [file 12885_2016_2913_MOESM2_ESM.xlsx]

## Sheet: Single Injection Time Courses
30min	BPA	Blood	23.6485	25.4212	21.5524	24.7133	28.6227
		Intestine	46.6018	29.5895	42.1084	33.9322	36.0453
		Liver	17.3191	19.3722	20.4679	21.9371	19.2275
		Kidney	100.751	93.8497	97.1505	106.745	72.9841
		Lung	19.0293	31.188	27.3106	33.2719	32.5474
		Tongue	30.7746	32.5422	39.0564	46.6865	49.5175
		Skin	31.5566	41.8546	41.6156	43.6325	34.1402
		Muscle	18.1908	18.8276	49.663	26.2145	18.1337
		Brain	7.26732	6.27134	6.59014	6.79975	7.43461
		Tumour	27.7025	22.6705	26.0758	36.6716	31.1445
		T/B	1.17143	0.891796	1.20988	1.48388	1.0881
	FBPA	Blood	21.4789	27.7165	23.0161	19.2632	26.4811
		Intestine	21.7639	35.1641	59.6055	39.0899	34.1769
		Liver	17.3173	19.3646	22.8212	18.5294	21.8207
		Kidney	72.5628	91.0777	85.9249	101.676	96.9786
		Lung	13.1632	22.998	24.521	27.2183	19.8807
		Tongue	27.0055	28.9679	32.6457	39.2797	38.5303
		Skin	21.4591	21.5961	22.2637	20.8324	36.5772
		Muscle	10.4149	13.3777	15.0471	13.3373	17.6763
		Brain	6.04773	5.61382	5.4717	4.93897	5.47749
		Tumour	22.3241	21.8998	22.6395	29.1303	27.4079
		T/B	1.03935	0.790136	0.983636	1.51222	1.035
1h	BPA	Blood	19.9104	18.5578	19.1582	18.9879	14.1697
		Intestine	28.5954	22.8321	21.4575	22.6012	23.835
		Liver	16.1507	15.9846	17.0404	14.5332	14.1682
		Kidney	73.9909	54.5928	61.855	45.5004	40.4951
		Lung	26.6653	22.3578	26.0318	21.8115	23.0198
		Tongue	27.9853	27.6615	37.3643	27.7885	27.2885
		Skin	54.0284	38.7413	38.2392	45.3378	37.4089
		Muscle	26.6733	20.8957	21.0836	20.438	16.816
		Brain	8.60262	8.60804	7.92567	7.8718	8.09013
		Tumour	28.4057	29.4028	30.0643	28.0072	22.9928
		T/B	1.42667	1.58439	1.56926	1.475	1.62267
	FBPA	Blood	14.4683	15.1341	15.2776	17.1395	21.5976
		Intestine	24.2021	19.1474	21.7182	19.8984	21.736
		Liver	14.1719	15.4954	17.8309	18.5623	18.6677
		Kidney	43.1508	48.2981	72.0789	58.1605	67.2806
		Lung	20.2019	24.7541	23.7349	22.7514	24.8948
		Tongue	23.4332	24.9012	30.204	27.0295	30.503
		Skin	22.9188	23.4501	14.8831	46.264	19.1407
		Muscle	14.9994	13.0615	11.9119	16.8608	12.6476
		Brain	5.89079	7.03606	6.67483	7.21995	5.99756
		Tumour	25.1492	25.8809	33.6797	25.6297	24.3843
		T/B	1.73823	1.71011	2.20452	1.49536	1.12902
2h	BPA	Blood	12.0469	13.9492	16.0198	12.9371	10.7261
		Intestine	20.3174	14.0459	14.5466	18.639	15.4641
		Liver	12.0748	10.9335	9.97576	10.4649	8.61025
		Kidney	29.7002	24.946	25.4914	26.8672	18.8218
		Lung	16.9285	14.9853	14.1832	19.9496	13.1
		Tongue	21.7039	22.8918	39.6773	47.1175	18.8308
		Skin	46.7291	19.8102	20.8286	36.5781	20.615
		Muscle	17.2139	16.334	11.0644	18.0163	12.7785
		Brain	8.43128	7.46078	7.22992	8.79103	7.38199
		Tumour	19.7577	20.2361	18.3198	22.17	15.553
		T/B	1.64007	1.4507	1.14358	1.71368	1.45001
	FBPA	Blood	12.5674	11.952	4.60562	12.2181	10.6762
		Intestine	20.0714	13.3213	5.12334	15.6702	13.9422
		Liver	16.6333	11.0237	3.85061	9.91543	11.207
		Kidney	47.3715	39.4599	7.06236	29.7053	28.206
		Lung	22.0067	15.7955	6.62156	20.202	16.4499
		Tongue	27.5411	23.8101	13.1643	23.636	20.1641
		Skin	54.0432	14.9856	6.47958	27.44	25.4583
		Muscle	17.395	12.871	3.79973	14.0042	11.8152
		Brain	8.70496	7.59719	1.56488	6.7975	7.60134
		Tumour	23.5906	24.5557	4.4249	16.5917	19.798
		T/B	1.87713	2.05453	0.960761	1.35796	1.85442
3h	BPA	Blood	10.3383	57.0772	14.7759	9.20943	13.1653
		Intestine	12.8085	18.4974	13.5701	13.2796	15.4011
		Liver	10.7057	12.3044	9.5292	9.60946	14.1839
		Kidney	25.7614	33.5664	20.3297	19.033	30.1056
		Lung	14.8367	17.906	16.9348	13.2875	18.2489
		Tongue	22.3496	22.5061	49.9664	18.2574	33.1193
		Skin	13.2168	29.3091	32.704	16.5665	28.1297
		Muscle	14.3978	17.2263	15.6567	12.6407	18.7836
		Brain	8.21277	8.96041	8.72066	7.2483	10.5387
		Tumour	20.8232	21.2167	19.5742	15.0114	21.1941
		T/B	2.01418	0.371719	1.32473	1.63001	1.60985
	FBPA	Blood	8.99632	9.96885	12.0146	8.8969	20.3542
		Intestine	15.5691	16.6251	14.7212	14.2146	19.8176
		Liver	11.3479	12.4361	13.6008	9.82551	12.2942
		Kidney	29.4243	29.2631	37.8721	24.8533	63.6166
		Lung	15.8287	15.6426	16.7331	15.108	19.0964
		Tongue	20.8412	20.2703	28.0522	15.9624	20.3753
		Skin	23.7338	16.1995	25.5679	21.2253	13.8483
		Muscle	13.3805	14.5911	13.6515	10.1806	15.2053
		Brain	7.47566	8.54035	9.35394	7.03657	7.11101
		Tumour	19.809	19.98	22.464	17.5556	21.1486
		T/B	2.2019	2.00424	1.86972	1.97323	1.03903
4h	BPA	Blood	9.35725	8.59992	10.7067	10.9362	31.7228
		Intestine	11.8638	12.3042	14.7253	15.6414	12.1878
		Liver	9.02413	7.41542	9.15501	11.1967	8.75529
		Kidney	18.6702	19.7747	26.4041	23.8435	25.9204
		Lung	14.2425	14.6413	14.0572	16.8694	15.5594
		Tongue	16.6074	19.2272	19.0157	25.0436	21.3038
		Skin	21.7575	15.0987	31.4597	33.2714	27.7722
		Muscle	12.5756	11.6472	14.6448	11.919	13.8832
		Brain	9.3486	7.79818	10.0358	9.85159	7.97497
		Tumour	15.9459	13.9646	20.1864	16.4337	14.6762
		T/B	1.70412	1.62381	1.8854	1.50269	0.462638
	FBPA	Blood	6.26595	8.34856	9.19453	7.6484	7.07451
		Intestine	9.23893	10.906	15.4987	13.5499	10.0099
		Liver	8.11258	8.43609	10.4973	9.65632	8.40551
		Kidney	17.1275	21.2251	28.4463	20.271	24.6607
		Lung	10.3726	13.1004	14.6705	13.8452	11.5664
		Tongue	13.87	15.2497	23.2822	16.2367	15.6916
		Skin	27.0595	16.0219	25.2992	19.1171	23.1625
		Muscle	6.82892	11.7346	12.8447	10.8355	9.8952
		Brain	5.47664	7.26394	7.87096	7.04669	6.41065
		Tumour	18.0728	11.2887	17.6661	14.7107	13.2092
		T/B	2.88428	1.35218	1.92137	1.92337	1.86715

## Sheet: Continuous Infusion
		1	2	3	4
BPA	Blood	14.1969	11.649	13.3979	14.4347
	Intestine	19.9191	12.9806	15.6233	17.267
	Liver	14.5656	10.1701	11.8745	11.8211
	Kidney	62.8236	24.9853	50.1255	70.8028
	Lung	16.6999	13.6584	15.9504	16.9848
	Tongue	10.8835	9.59781	21.0577	12.9501
	Skin	13.3398	13.3009	17.1738	18.7778
	Muscle	12.4083	10.7925	13.6017	12.8392
	Brain	4.44583	4.67162	5.66561	5.11382
	Tumour	18.7117	18.0765	24.0294	23.6319
		1	2	3
FBPA	Blood	13.8273	11.8291	13.9028
	Intestine	15.9169	14.3119	15.7537
	Liver	19.2553	13.5101	14.1331
	Kidney	77.2828	43.8603	54.132
	Lung	15.6882	12.8877	15.7548
	Tongue	12.6076	10.9066	12.9087
	Skin	14.4849	10.365	16.4008
	Muscle	8.79048	9.00623	11.284
	Brain	3.12286	3.47221	7.24042
	Tumour	16.3784	16.4607	27.6588
